# Supplementary material for: A Missense Variant in CASKIN1’s Proline-Rich Region Segregates with Psychosis in a Three-Generation Family
Source: Genes (Basel). 2023 Jan 9;14(1):177. doi: 10.3390/genes14010177 (PMC9859343; doi:10.3390/genes14010177)
Supplement: Supplementary file 1 [file genes-14-00177-s001.zip]

Archive with 2 entries (2 files):
- genes-2119082-supplementary Table S1-S5, Figure S1-S4.pdf
- genes-2119082-supplementary Tables S6, S7, S8.xlsx
